# Supplementary material for: The association of hyponatremia and clinical outcomes in patients with acute myocardial infarction: a cross-sectional study
Source: BMC Cardiovasc Disord. 2022 Jun 18;22:276. doi: 10.1186/s12872-022-02700-y (PMC9206366; doi:10.1186/s12872-022-02700-y)
Supplement: Supplementary file 3 — Additional file 3. Data. [file 12872_2022_2700_MOESM3_ESM.xlsx]

## Sheet: FINAL
Data used for study titled: The association of hyponatremia and clinical outcomes in patients with acute myocardial infarction. A cross-sectional study. TIA=transient ischemic attack, PVD=peripheral vascular disease, MI= myocardial infarction, NSTEMI=non ST elevation myocardial infarction, STEMI= ST elevation myocardial infarction, PCI=percutaneous coronary intervention, CABG= coronary artery byp…
random ID	Sex	Age	Smoker	Hypertension	Diabetes	Stroke	TIA	PVD	Cancer	MI	PreviousPCI	PreviousCABG	CKD	StageCKD	ACEi	Diuretic	MIType 0:NSTEMI, 1:STEMI	EF	ICULevelCare	Cardiac Catheterization done	Number of diseased vessels	Stentsplaced	CABG	InHospitalMortality	DaysAfterAdmit	ThirtyDayMortality	Lenghtstay	EF<50	catHF 0:no heart failure, 1: history of HF, 2:New HF diagnosis	catage 1:<65, 2:≥65	Sodium on admission	Lowest sodium up to 7 days from admission	Hyponatremia on admission	hyponatremia up to 7 days	DeltaNA	Peak Regular troponins	Peak HS troponins	In patientt diuretic use	GFR
1	0	71	0	1	0	0	0	0	1	0	0	0	0	#NULL!	0	0	0	55	1	0	#NULL!	0	0	1	22	1	22	0	0	2	134	133	1	1	1	0.66	#NULL!	1	30
2	0	89	0	1	1	0	0	1	0	1	0	1	1	3	0	1	0	51	0	0	#NULL!	0	0	0	#NULL!	0	9	0	0	2	137	136	0	0	1	0.2	#NULL!	0	#NULL!
3	0	82	0	1	1	0	0	1	1	1	1	0	0	#NULL!	0	0	0	60	0	0	#NULL!	0	0	0	#NULL!	0	2	0	0	2	146	141	0	0	5	0.28	#NULL!	0	#NULL!
4	0	85	0	1	0	0	0	0	1	0	1	0	1	3	1	1	0	65	1	0	#NULL!	0	0	0	#NULL!	0	13	0	1	2	140	128	0	1	12	#NULL!	188	1	#NULL!
6	0	64	1	1	1	0	0	0	0	1	0	0	1	#NULL!	1	1	0	52	1	0	#NULL!	0	0	0	#NULL!	0	4	0	1	1	137	128	0	1	9	#NULL!	0.49	1	12
7	0	43	0	0	0	0	0	0	0	0	0	0	0	#NULL!	0	0	0	60	1	0	#NULL!	0	0	0	#NULL!	0	2	0	0	1	139	139	0	0	0	#NULL!	97	0	90
8	0	81	0	1	0	0	0	0	0	0	0	0	0	#NULL!	0	1	0	60	1	0	#NULL!	0	0	0	#NULL!	0	14	0	0	2	139	132	0	1	7	#NULL!	1029	1	#NULL!
9	0	67	1	1	0	0	0	0	0	0	0	0	0	#NULL!	1	0	0	60	0	0	#NULL!	0	0	0	#NULL!	0	8	0	0	2	130	129	1	1	1	#NULL!	97	0	90
10	0	87	0	1	0	1	0	0	1	1	1	1	1	3	0	0	0	77	0	0	#NULL!	0	0	0	#NULL!	1	7	0	0	2	138	131	0	1	7	#NULL!	438	1	#NULL!
11	0	83	0	1	0	0	0	0	0	0	1	1	0	#NULL!	1	1	0	57	0	0	#NULL!	0	0	0	#NULL!	0	6	0	0	2	137	137	0	0	0	#NULL!	327	0	#NULL!
12	0	64	0	1	1	0	0	0	0	1	0	1	1	5	0	1	0	52	1	0	#NULL!	0	0	0	#NULL!	0	19	0	1	1	136	128	0	1	8	#NULL!	1679	0	12
13	0	70	1	0	0	0	0	1	0	1	0	0	0	#NULL!	0	0	0	50	0	0	#NULL!	0	0	0	#NULL!	0	5	0	1	2	142	142	0	0	0	#NULL!	298	0	82
14	0	87	0	1	1	0	0	0	1	0	0	0	1	3	1	1	0	59	1	0	#NULL!	0	0	0	#NULL!	0	3	0	0	2	143	143	0	0	0	#NULL!	570	0	#NULL!
15	0	38	1	1	0	0	0	0	0	0	0	0	0	#NULL!	0	0	0	61	0	0	#NULL!	0	0	0	#NULL!	0	1	0	0	1	137	137	0	0	0	0.01	#NULL!	0	71
16	0	25	1	0	0	0	0	0	0	0	0	0	0	#NULL!	0	0	0	55	0	0	#NULL!	0	0	0	#NULL!	0	3	0	0	1	139	136	0	0	3	#NULL!	68	0	90
18	0	79	0	1	1	0	0	1	0	0	0	1	1	3	0	1	0	45	1	0	#NULL!	0	0	0	#NULL!	0	6	1	1	2	143	133	0	1	10	2.66	#NULL!	1	35
20	0	61	0	1	1	0	0	1	1	1	1	1	0	#NULL!	0	0	0	13	1	0	#NULL!	0	0	1	#NULL!	1	11	1	1	1	132	129	1	1	3	0.07	#NULL!	1	90
21	0	75	0	1	1	0	0	0	0	1	0	0	1	3	0	1	0	40	1	0	#NULL!	0	0	0	#NULL!	0	24	1	1	2	135	129	0	1	6	#NULL!	2128	1	17
22	0	68	0	1	0	0	0	0	0	0	0	0	0	#NULL!	1	1	0	34	0	0	#NULL!	0	0	0	#NULL!	0	1	1	1	2	132	132	1	1	0	0	#NULL!	1	45
26	1	75	0	1	1	1	0	0	1	0	1	1	1	3	1	1	0	51	1	0	#NULL!	0	0	0	#NULL!	0	1	0	1	2	143	133	0	1	10	0.63	#NULL!	1	31
27	1	63	0	0	0	1	0	0	0	0	0	0	0	#NULL!	0	0	0	52	0	0	#NULL!	0	0	0	#NULL!	0	7	0	1	1	138	138	0	0	0	0.06	#NULL!	0	90
29	1	71	0	1	1	1	0	0	0	0	0	0	0	#NULL!	1	0	0	50	0	0	#NULL!	0	0	0	#NULL!	0	4	0	0	2	134	133	1	1	1	#NULL!	265	0	82
30	1	54	0	0	0	0	0	0	1	1	0	0	0	#NULL!	0	1	0	52	1	0	#NULL!	0	0	0	#NULL!	0	3	0	0	1	136	131	0	1	5	#NULL!	214	0	90
31	1	39	0	1	0	0	0	0	0	0	0	0	0	#NULL!	0	1	0	64	0	0	#NULL!	0	0	0	#NULL!	0	7	0	0	1	137	130	0	1	7	#NULL!	47	0	90
32	1	89	0	1	1	0	0	1	1	1	0	1	1	3	0	1	0	50	1	0	#NULL!	0	0	1	5	1	5	0	0	2	138	138	0	0	0	#NULL!	1534	0	#NULL!
33	1	77	0	0	1	1	0	0	1	0	0	0	0	#NULL!	0	0	0	50	0	0	#NULL!	0	0	0	#NULL!	0	3	0	0	2	139	135	0	0	4	#NULL!	366	0	88
34	1	86	0	0	0	0	0	0	0	0	0	0	0	#NULL!	0	0	0	65	0	0	#NULL!	0	0	0	#NULL!	0	2	0	1	2	142	133	0	1	9	0.11	#NULL!	1	#NULL!
36	1	52	0	1	0	0	0	0	0	0	0	0	0	#NULL!	1	0	0	69	0	0	#NULL!	0	0	0	#NULL!	0	1	0	0	1	144	144	0	0	0	#NULL!	#NULL!	0	#NULL!
37	1	75	0	1	1	0	0	0	0	0	0	0	0	#NULL!	0	0	0	55	0	0	#NULL!	0	0	0	#NULL!	0	7	0	0	2	135	131	0	1	4	#NULL!	408	0	26
38	1	77	0	0	1	0	0	0	1	0	0	0	0	#NULL!	0	0	0	54	0	0	#NULL!	0	0	0	#NULL!	0	3	0	0	2	135	135	0	0	0	#NULL!	366	0	88
39	1	39	1	1	0	0	0	0	0	0	0	0	0	#NULL!	0	0	0	64	1	0	#NULL!	0	0	0	#NULL!	0	7	0	0	1	137	130	0	1	7	#NULL!	47	0	90
40	1	89	0	1	1	0	0	0	0	0	0	1	1	3	0	1	0	50	0	0	#NULL!	0	0	0	#NULL!	1	6	0	1	2	138	138	0	0	0	#NULL!	855	0	#NULL!
41	1	64	1	1	1	0	1	1	0	1	1	0	1	4	0	1	0	56	0	0	#NULL!	0	0	0	#NULL!	0	2	0	0	1	137	135	0	0	2	#NULL!	236	0	24
43	1	77	0	1	1	1	0	0	0	0	0	0	1	#NULL!	0	0	0	78	0	0	#NULL!	0	0	0	#NULL!	0	2	0	0	2	126	126	1	1	0	#NULL!	150	0	7
44	1	57	0	1	1	0	0	1	0	1	1	1	0	#NULL!	1	0	0	22	1	0	#NULL!	0	0	0	#NULL!	0	8	1	1	1	130	125	1	1	5	0.35	#NULL!	1	90
45	1	63	0	0	1	0	0	0	0	0	0	0	0	#NULL!	1	1	0	27	0	0	#NULL!	0	0	0	#NULL!	0	6	1	1	1	126	124	1	1	2	#NULL!	67	1	72
46	1	89	0	1	0	0	0	0	0	0	0	0	1	3	0	1	0	41	0	0	#NULL!	0	0	0	#NULL!	0	4	1	0	2	140	139	0	0	1	#NULL!	137	1	#NULL!
47	1	76	1	0	0	0	0	0	0	1	0	0	1	3	1	1	0	27	1	0	#NULL!	0	0	0	#NULL!	0	10	1	1	2	137	127	0	1	10	#NULL!	#NULL!	1	49
48	1	84	1	1	0	0	0	0	0	0	1	0	0	#NULL!	1	0	0	46	1	0	#NULL!	0	0	0	#NULL!	0	3	1	0	2	135	134	0	1	1	4.01	#NULL!	1	#NULL!
49	1	84	0	1	1	0	0	0	0	0	0	1	0	#NULL!	1	1	0	38	1	0	#NULL!	0	0	0	#NULL!	0	11	1	1	2	145	142	0	0	3	1.1	#NULL!	0	#NULL!
51	1	58	0	0	1	0	0	0	0	0	1	0	0	#NULL!	0	0	0	#NULL!	0	0	#NULL!	0	0	0	#NULL!	0	1	999	1	1	142	140	0	0	2	0	#NULL!	0	81
52	1	61	1	1	0	1	0	0	0	1	1	0	0	#NULL!	1	0	0	#NULL!	0	0	#NULL!	0	0	0	#NULL!	0	7	999	0	1	140	136	0	0	4	#NULL!	276	0	76
53	1	67	0	1	1	1	0	0	0	0	0	0	0	#NULL!	0	0	0	#NULL!	1	0	#NULL!	0	0	0	#NULL!	0	9	999	0	2	139	131	0	1	8	#NULL!	203	0	7
54	1	61	0	1	1	1	0	0	0	1	1	1	0	#NULL!	0	0	0	#NULL!	0	0	#NULL!	0	0	0	#NULL!	0	12	999	1	1	140	132	0	1	8	#NULL!	#NULL!	0	54
55	1	74	0	1	0	0	0	0	1	0	1	0	1	5	1	0	0	#NULL!	0	0	#NULL!	0	0	0	#NULL!	0	8	999	0	2	139	129	0	1	10	1.87	#NULL!	0	7
56	1	74	0	1	0	0	0	0	0	0	0	0	0	#NULL!	1	1	0	#NULL!	0	0	#NULL!	0	0	0	#NULL!	0	1	999	0	2	135	135	0	0	0	0.01	#NULL!	1	48
57	0	89	0	1	0	0	0	0	0	0	0	0	1	5	0	1	1	15	1	0	#NULL!	0	0	1	2	1	2	1	1	2	133	128	1	1	5	#NULL!	10000	0	#NULL!
58	1	40	0	0	0	0	0	0	0	0	0	0	0	#NULL!	0	0	1	25	0	0	#NULL!	0	0	1	6	1	6	1	0	1	134	132	1	1	2	#NULL!	1735	1	90
59	0	34	0	1	0	0	0	0	0	0	0	0	0	#NULL!	0	0	0	52	1	0	#NULL!	0	0	0	#NULL!	0	13	0	2	1	134	135	1	0	-1	#NULL!	321	1	56
60	0	45	0	1	0	0	0	0	0	0	0	0	0	#NULL!	0	0	0	55	1	0	#NULL!	0	0	1	5	1	5	0	2	1	130	130	1	1	0	#NULL!	242	0	85
61	0	77	0	1	1	0	0	0	0	0	1	0	0	#NULL!	0	0	0	39	1	0	#NULL!	0	0	0	#NULL!	0	22	1	2	2	145	136	0	0	9	1.43	#NULL!	1	82
62	0	82	0	1	0	0	0	0	0	0	0	0	1	3	0	0	0	15	1	0	#NULL!	0	0	0	#NULL!	0	6	1	2	2	140	140	0	0	0	1.8	#NULL!	1	#NULL!
63	0	60	0	1	1	0	0	0	0	1	1	0	0	#NULL!	0	0	0	18	1	0	#NULL!	0	0	0	#NULL!	0	14	1	2	1	151	151	0	0	0	#NULL!	498	1	40
64	0	77	0	1	1	0	0	1	0	0	0	0	1	3	0	1	0	#NULL!	0	0	#NULL!	0	0	0	#NULL!	0	4	999	2	2	142	138	0	0	4	#NULL!	73	1	33
65	1	87	0	1	0	0	0	0	0	0	0	0	0	#NULL!	1	1	0	60	0	0	#NULL!	0	0	0	#NULL!	0	17	0	2	2	133	127	1	1	6	#NULL!	274	1	#NULL!
66	1	71	0	1	1	0	0	0	0	1	0	0	1	4	0	0	0	55	1	0	#NULL!	0	0	0	#NULL!	0	6	0	2	2	136	137	0	0	-1	2.5	#NULL!	1	14
67	1	87	0	0	0	0	0	0	1	0	0	0	0	#NULL!	0	0	0	30	0	0	#NULL!	0	0	0	#NULL!	0	4	1	2	2	132	130	1	1	2	#NULL!	719	0	#NULL!
69	1	68	0	1	1	0	0	0	0	1	1	1	0	#NULL!	0	1	0	35	0	0	#NULL!	0	0	1	#NULL!	1	6	1	2	2	136	129	0	1	7	#NULL!	#NULL!	1	90
70	1	82	0	1	1	0	0	0	0	0	0	0	0	#NULL!	1	0	0	30	0	0	#NULL!	0	0	0	#NULL!	0	5	1	2	2	140	136	0	0	4	#NULL!	517	1	#NULL!
71	0	74	0	1	0	1	0	0	0	0	1	0	0	#NULL!	0	1	1	33	1	0	#NULL!	0	0	0	#NULL!	0	10	1	2	2	136	134	0	1	2	15.57	#NULL!	0	64
72	1	61	1	0	0	1	0	0	0	0	0	0	0	#NULL!	0	0	1	40	0	0	#NULL!	0	0	1	10	1	10	1	2	1	138	129	0	1	9	1.66	#NULL!	1	90
73	0	70	0	1	0	0	0	0	0	0	0	0	1	3	1	0	0	50	0	1	2	0	0	0	#NULL!	0	4	0	0	2	135	133	0	1	2	0.35	#NULL!	1	66
74	0	51	1	0	1	0	0	0	0	0	0	0	0	#NULL!	0	0	0	63	0	1	1	0	0	0	#NULL!	0	2	0	0	1	136	132	0	1	4	#NULL!	496	0	90
75	0	33	0	1	0	0	0	0	0	0	0	0	1	5	0	0	0	63	1	1	2	0	1	0	#NULL!	0	15	0	0	1	137	134	0	1	3	0.15	#NULL!	0	90
76	0	48	1	0	0	0	0	0	0	0	0	0	0	#NULL!	0	0	0	55	1	1	3	0	1	0	#NULL!	0	15	0	0	1	137	134	0	1	3	0.15	#NULL!	1	78
77	0	59	0	1	1	0	0	0	0	0	0	0	1	#NULL!	0	0	0	50	0	1	0	0	0	0	#NULL!	0	5	0	1	1	132	132	1	1	0	#NULL!	2938	0	13
78	0	81	0	1	0	1	0	0	1	0	0	0	0	#NULL!	1	1	0	56	1	1	0	0	0	0	#NULL!	0	3	0	0	2	138	138	0	0	0	0.58	#NULL!	1	#NULL!
79	0	89	0	1	0	0	0	0	0	1	0	0	0	#NULL!	1	1	0	66	0	1	0	0	0	0	#NULL!	0	1	0	1	2	136	136	0	0	0	0.05	#NULL!	1	#NULL!
80	0	77	0	1	1	0	0	0	0	0	0	1	1	#NULL!	0	1	0	52	1	1	1	0	0	0	#NULL!	0	13	0	1	2	140	134	0	1	6	0.06	#NULL!	1	11
81	0	47	0	1	0	0	0	0	0	0	0	0	0	#NULL!	1	0	0	60	1	1	1	0	0	0	#NULL!	0	1	0	0	1	136	136	0	0	0	#NULL!	340	0	90
82	0	32	0	1	0	0	0	0	0	0	0	0	1	5	0	0	0	63	1	1	3	0	0	0	#NULL!	0	14	0	0	1	138	136	0	0	2	0.15	#NULL!	0	90
83	0	36	1	1	0	0	0	0	0	1	1	1	0	#NULL!	0	0	0	55	1	1	3	0	0	0	#NULL!	0	2	0	0	1	138	134	0	1	4	#NULL!	249	0	90
84	0	71	0	1	0	0	0	0	0	0	0	0	0	#NULL!	0	0	0	60	1	1	1	0	0	0	#NULL!	0	7	0	0	2	143	139	0	0	4	0.49	#NULL!	0	29
85	0	61	0	1	1	0	0	1	0	1	1	0	1	2	0	1	0	52	1	1	2	0	1	0	#NULL!	0	18	0	0	1	139	131	0	1	8	#NULL!	798	1	64
86	0	59	0	1	0	0	0	0	0	0	0	0	0	#NULL!	0	0	0	60	1	1	3	0	1	0	#NULL!	0	12	0	0	1	139	132	0	1	7	#NULL!	312	1	90
87	0	78	0	1	1	0	0	0	0	0	0	0	0	#NULL!	1	0	0	53	1	1	3	0	0	0	#NULL!	0	10	0	0	2	136	129	0	1	7	0.21	#NULL!	1	63
88	0	49	1	1	0	0	0	0	0	0	0	0	0	#NULL!	0	0	0	45	0	1	3	0	0	0	#NULL!	0	6	1	0	1	140	133	0	1	7	#NULL!	1845	1	90
89	0	51	0	1	1	0	0	1	0	1	1	1	0	#NULL!	0	0	0	43	0	1	0	0	0	0	#NULL!	0	4	1	0	1	131	131	1	1	0	0.04	#NULL!	1	90
90	0	80	0	1	1	0	0	0	0	1	1	0	0	#NULL!	0	0	0	40	0	1	3	0	0	0	#NULL!	0	3	1	1	2	137	137	0	0	0	0.51	#NULL!	1	#NULL!
91	0	74	0	1	0	0	0	0	0	1	1	1	0	#NULL!	1	0	0	43	1	1	3	0	1	0	#NULL!	0	18	1	1	2	137	129	0	1	8	#NULL!	250	1	87
92	0	69	0	1	1	0	0	0	0	0	1	0	0	#NULL!	0	0	0	46	1	1	3	0	1	0	#NULL!	0	10	1	0	2	139	127	0	1	12	#NULL!	49	1	82
93	0	89	0	1	0	0	0	0	1	0	0	0	0	#NULL!	0	0	0	46	1	1	3	0	1	0	#NULL!	0	15	1	0	2	141	134	0	1	7	0.23	#NULL!	1	#NULL!
94	0	84	0	1	1	0	0	0	1	0	0	0	0	#NULL!	0	1	0	#NULL!	0	1	0	0	0	0	#NULL!	0	1	999	0	2	131	128	1	1	3	0.99	#NULL!	0	#NULL!
95	0	79	0	0	1	0	0	0	0	0	1	1	0	#NULL!	0	1	0	#NULL!	0	1	3	0	0	0	#NULL!	0	2	999	1	2	135	135	0	0	0	#NULL!	48	1	46
96	1	77	0	0	0	0	0	0	0	0	0	0	0	#NULL!	0	0	0	56	1	1	2	0	0	0	#NULL!	0	1	0	0	2	141	140	0	0	1	#NULL!	514	0	80
97	1	86	1	1	1	0	0	0	0	1	1	0	0	#NULL!	0	1	0	71	1	1	1	0	0	0	#NULL!	0	11	0	0	2	136	130	0	1	6	#NULL!	1052	0	#NULL!
98	1	44	1	1	0	1	0	0	0	0	0	0	1	#NULL!	0	1	0	63	1	1	0	0	0	0	#NULL!	1	11	0	0	1	139	120	0	1	19	#NULL!	227	1	60
99	1	54	0	1	0	0	0	0	0	0	0	0	0	#NULL!	0	1	0	60	0	1	0	0	0	0	#NULL!	0	2	0	0	1	137	136	0	0	1	#NULL!	207	1	90
100	1	49	0	1	0	0	0	0	0	0	0	0	0	#NULL!	0	0	0	59	0	1	1	0	0	0	#NULL!	0	1	0	0	1	138	138	0	0	0	4.99	#NULL!	0	61
101	1	71	0	0	0	0	0	0	1	0	0	0	0	#NULL!	0	0	0	59	1	1	0	0	0	0	#NULL!	0	2	0	0	2	141	138	0	0	3	#NULL!	175	0	88
102	1	74	0	1	1	0	0	0	0	0	0	0	0	#NULL!	1	1	0	67	1	1	1	0	0	0	#NULL!	0	0	0	0	2	140	140	0	0	0	#NULL!	119	1	85
103	1	76	0	1	1	0	0	0	1	0	1	0	1	#NULL!	0	0	0	57	1	1	3	0	1	0	#NULL!	0	9	0	1	2	136	126	0	1	10	#NULL!	85	0	10
104	1	44	0	1	0	0	0	0	0	1	1	0	0	#NULL!	1	0	0	52	0	1	2	0	0	0	#NULL!	0	15	0	0	1	140	137	0	0	3	0.15	#NULL!	1	68
105	1	61	0	1	0	0	0	0	1	0	0	0	0	#NULL!	1	1	0	52	1	1	2	0	0	0	#NULL!	0	3	0	1	1	135	135	0	0	0	0.64	#NULL!	1	46
106	1	87	0	1	0	0	0	0	1	0	0	0	0	#NULL!	1	1	0	65	1	1	3	0	0	1	16	1	16	0	1	2	129	127	1	1	2	1.76	#NULL!	1	#NULL!
107	1	61	0	1	1	0	0	0	0	0	0	0	0	#NULL!	1	0	0	56	0	1	2	0	0	0	#NULL!	0	13	0	0	1	138	130	0	1	8	#NULL!	1374	1	50
108	1	37	1	1	0	0	0	0	0	0	0	0	0	#NULL!	0	1	0	65	0	1	0	0	0	0	#NULL!	0	2	0	0	1	133	133	1	1	0	#NULL!	561	1	90
109	1	37	0	1	0	0	0	0	0	0	0	0	0	#NULL!	0	0	0	55	1	1	0	0	0	0	#NULL!	0	2	0	0	1	141	137	0	0	4	#NULL!	351	0	90
110	1	65	0	1	1	1	0	0	0	0	0	0	0	#NULL!	1	0	0	58	1	1	3	0	0	0	#NULL!	0	15	0	0	2	138	139	0	0	-1	#NULL!	141	1	86
111	1	71	0	1	1	0	0	0	1	0	1	0	1	5	1	1	0	74	1	1	0	0	0	0	#NULL!	0	5	0	0	2	138	137	0	0	1	#NULL!	#NULL!	1	4
112	1	75	0	1	1	1	0	0	1	1	1	0	1	3	1	1	0	51	0	1	3	0	1	0	#NULL!	0	15	0	1	2	143	137	0	0	6	0.63	#NULL!	1	26
113	1	64	0	1	0	0	0	0	1	0	0	0	0	#NULL!	0	0	0	64	1	1	0	0	0	0	#NULL!	0	1	0	0	1	138	137	0	0	1	0.08	#NULL!	0	90
114	1	65	0	1	1	1	0	0	0	0	0	0	0	#NULL!	1	0	0	58	1	1	3	0	1	0	#NULL!	0	12	0	0	2	139	139	0	0	0	#NULL!	141	1	86
115	1	62	0	1	0	0	0	0	1	0	0	0	0	#NULL!	0	0	0	65	1	1	0	0	0	0	#NULL!	0	11	0	0	1	137	133	0	1	4	#NULL!	144	1	41
116	1	55	0	1	0	0	0	0	0	0	0	0	0	#NULL!	0	0	0	63	1	1	0	0	0	0	#NULL!	0	2	0	0	1	138	133	0	1	5	#NULL!	1434	0	67
117	1	47	0	1	0	0	0	0	0	0	0	0	0	#NULL!	1	0	0	64	0	1	0	0	0	0	#NULL!	0	2	0	0	1	137	137	0	0	0	#NULL!	150	0	90
118	1	68	0	1	1	0	0	0	0	0	0	0	1	3	0	0	0	34	1	1	0	0	0	0	#NULL!	0	3	1	0	2	140	134	0	1	6	#NULL!	391	0	17
119	1	76	1	0	0	0	0	0	1	0	0	0	0	#NULL!	0	0	0	42	1	1	#NULL!	0	0	0	#NULL!	0	1	1	0	2	133	132	1	1	1	0.04	#NULL!	0	87
120	1	57	1	0	1	0	0	0	0	0	0	0	0	#NULL!	0	0	0	35.7	1	1	3	0	1	0	#NULL!	0	6	1	0	1	145	133	0	1	12	1	#NULL!	0	#NULL!
121	1	67	0	0	1	0	0	0	0	0	0	0	0	#NULL!	0	1	0	45	1	1	0	0	0	1	13	1	13	1	1	2	142	134	0	1	8	0.5	#NULL!	1	61
122	1	89	0	1	0	0	0	0	1	1	1	1	1	2	0	0	0	40	1	1	1	0	0	0	#NULL!	0	4	1	1	2	134	134	1	1	0	#NULL!	398	1	#NULL!
123	1	62	0	1	1	0	0	0	1	0	0	0	0	#NULL!	0	0	0	43	0	1	3	0	0	0	#NULL!	0	2	1	0	1	144	131	0	1	13	0.27	#NULL!	1	76
124	0	65	0	1	1	0	0	0	0	1	1	0	0	#NULL!	1	0	0	55	0	1	1	1	0	0	#NULL!	0	1	0	0	2	132	132	1	1	0	#NULL!	47	0	#NULL!
125	0	57	0	0	0	0	0	0	0	0	0	0	0	#NULL!	0	0	0	55	1	1	1	1	0	0	#NULL!	0	4	0	0	1	141	138	0	0	3	0.07	#NULL!	0	90
126	0	65	0	1	1	0	0	0	0	0	0	0	0	#NULL!	1	0	0	55	1	1	1	1	0	0	#NULL!	0	1	0	0	2	132	131	1	1	1	2.02	#NULL!	0	86
127	0	63	0	1	1	0	0	0	0	0	1	0	0	#NULL!	1	0	0	59	0	1	0	1	0	0	#NULL!	0	4	0	0	1	141	135	0	0	6	0.01	#NULL!	0	63
128	0	41	0	0	0	0	0	0	0	1	1	0	0	#NULL!	0	0	0	54	0	1	1	1	0	0	#NULL!	0	4	0	0	1	138	126	0	1	12	0.57	#NULL!	0	90
129	0	64	1	1	0	0	0	0	0	1	1	1	0	#NULL!	0	0	0	54	1	1	2	1	0	0	#NULL!	0	9	0	0	1	121	119	1	1	2	0.23	#NULL!	0	18
130	0	67	0	1	1	0	0	0	1	0	0	0	0	#NULL!	0	0	0	65	1	1	2	1	0	0	#NULL!	0	2	0	0	2	139	135	0	0	4	1.02	#NULL!	0	68
131	0	66	0	1	1	0	0	0	0	1	0	0	0	#NULL!	0	0	0	66	1	1	1	1	0	0	#NULL!	0	1	0	0	2	138	136	0	0	2	1.27	#NULL!	0	75
132	0	75	0	1	0	0	0	0	0	0	1	0	0	#NULL!	1	0	0	59	1	1	1	1	0	0	#NULL!	0	5	0	1	2	139	131	0	1	8	#NULL!	338	0	82
133	0	65	1	1	0	1	0	1	0	0	1	1	0	#NULL!	0	0	0	64	1	1	0	1	0	0	#NULL!	0	5	0	1	2	137	134	0	1	3	#NULL!	116	1	87
134	0	64	0	1	1	1	1	1	0	1	1	0	1	5	0	1	0	53	1	1	2	1	0	0	#NULL!	0	35	0	1	1	136	120	0	1	16	0.75	#NULL!	0	9
135	0	58	0	0	0	0	0	0	0	0	0	0	0	#NULL!	1	0	0	56	1	1	1	1	0	0	#NULL!	0	3	0	0	1	139	139	0	0	0	2.63	#NULL!	0	75
136	0	30	0	1	0	0	0	0	0	0	0	0	0	#NULL!	0	0	0	52	1	1	1	1	0	0	#NULL!	0	1	0	0	1	139	135	0	0	4	#NULL!	3078	1	90
137	0	81	0	1	1	0	0	0	0	1	0	1	1	3	1	0	0	44	1	1	3	1	0	0	#NULL!	0	3	1	1	2	130	130	1	1	0	0.76	#NULL!	1	#NULL!
138	0	62	0	1	0	0	0	0	1	1	1	0	0	#NULL!	0	1	0	25	0	1	1	1	0	0	#NULL!	0	4	1	1	1	137	137	0	0	0	18.21	#NULL!	1	63
139	0	88	0	1	1	0	0	0	1	1	1	0	0	#NULL!	0	1	0	40	0	1	3	1	0	0	#NULL!	0	4	1	1	2	142	133	0	1	9	0.2	#NULL!	1	#NULL!
140	0	63	1	0	1	0	0	0	0	0	0	0	1	3	0	0	0	34	1	1	1	1	0	0	#NULL!	0	2	1	0	1	133	132	1	1	1	1.34	#NULL!	1	26
141	0	83	1	1	0	0	0	0	0	1	1	0	0	#NULL!	0	0	0	44	1	1	1	1	0	0	#NULL!	0	6	1	1	2	136	135	0	0	1	#NULL!	92	0	#NULL!
142	0	58	0	1	1	0	0	0	0	1	1	1	1	3	0	1	0	43	1	1	0	1	0	0	#NULL!	0	4	1	1	1	141	139	0	0	2	#NULL!	461	1	89
143	0	58	0	1	1	0	0	1	0	0	0	0	1	1	1	0	0	40	0	1	1	1	0	0	#NULL!	0	3	1	0	1	134	137	1	0	-3	0.3	#NULL!	0	79
144	0	70	0	0	0	0	0	0	1	0	0	0	0	#NULL!	0	0	0	40	1	1	2	1	0	0	#NULL!	0	0	1	0	2	135	132	0	1	3	#NULL!	142	1	89
145	0	63	0	1	0	0	0	0	0	0	0	0	0	#NULL!	1	0	0	47	1	1	1	1	0	0	#NULL!	0	3	1	0	1	136	132	0	1	4	#NULL!	2375	0	90
146	0	78	0	1	1	0	0	0	0	1	1	1	0	#NULL!	1	1	0	34	1	1	1	1	0	0	#NULL!	0	4	1	0	2	138	130	0	1	8	#NULL!	697	1	82
147	0	81	0	1	1	0	0	0	0	0	0	1	1	3	1	0	0	44	1	1	3	1	0	0	#NULL!	0	3	1	1	2	140	130	0	1	10	0.76	#NULL!	1	#NULL!
148	0	76	0	1	1	0	0	0	0	1	0	0	0	#NULL!	1	0	0	48	1	1	2	1	0	0	#NULL!	0	2	1	0	2	138	135	0	0	3	#NULL!	718	0	68
149	0	54	0	1	0	0	0	0	0	0	0	0	0	#NULL!	1	0	0	48	1	1	1	1	0	0	#NULL!	0	2	1	0	1	137	137	0	0	0	3.44	#NULL!	0	77
150	0	63	0	1	0	1	0	0	0	1	1	0	0	#NULL!	0	1	0	#NULL!	0	1	1	1	0	0	#NULL!	0	1	999	0	1	136	135	0	0	1	#NULL!	54	1	90
151	0	48	0	1	1	0	0	0	0	0	0	0	0	#NULL!	1	1	0	#NULL!	1	1	3	1	0	0	#NULL!	0	5	999	0	1	135	135	0	0	0	#NULL!	187	1	90
152	1	84	0	1	1	0	0	0	0	0	1	0	0	#NULL!	0	0	0	65	0	1	1	1	0	0	#NULL!	0	2	0	0	2	136	136	0	0	0	0	#NULL!	1	#NULL!
153	1	69	1	1	1	0	0	0	0	0	0	0	0	#NULL!	0	0	0	65	0	1	1	1	0	0	#NULL!	0	1	0	0	2	134	134	1	1	0	0	#NULL!	0	62
154	1	50	1	1	1	0	0	0	0	1	1	0	0	#NULL!	1	1	0	57	0	1	1	1	0	0	#NULL!	0	2	0	0	1	140	140	0	0	0	0.02	#NULL!	1	90
155	1	60	0	1	1	0	0	0	0	0	1	0	0	#NULL!	1	0	0	58	0	1	1	1	0	0	#NULL!	0	2	0	0	1	141	137	0	0	4	0	#NULL!	0	90
156	1	83	0	1	0	0	0	0	1	0	0	0	1	3	0	0	0	71	1	1	2	1	0	0	65	0	65	0	1	2	135	128	0	1	7	1.55	#NULL!	1	#NULL!
157	1	70	0	1	1	0	0	0	0	0	1	0	0	#NULL!	1	1	0	58	1	1	2	1	0	0	#NULL!	0	1	0	0	2	137	132	0	1	5	#NULL!	512	1	64
159	1	42	0	1	0	0	0	0	1	0	0	0	0	#NULL!	0	0	0	58	1	1	1	1	0	0	#NULL!	0	2	0	0	1	136	133	0	1	3	#NULL!	185	0	90
160	1	50	0	1	1	0	0	0	0	0	1	0	0	0	1	1	0	57	0	1	1	1	0	0	#NULL!	0	2	0	0	1	140	140	0	0	0	0.02	#NULL!	1	90
161	1	51	0	1	0	0	0	0	0	0	0	0	0	#NULL!	0	1	0	68	0	1	1	1	0	0	#NULL!	0	3	0	0	1	138	132	0	1	6	0.27	#NULL!	0	90
162	1	83	0	1	1	0	0	0	0	0	0	0	0	#NULL!	1	0	0	57	0	1	1	1	0	0	#NULL!	0	7	0	1	2	135	126	0	1	9	2.74	#NULL!	1	#NULL!
163	1	42	0	1	0	0	0	0	1	0	0	0	0	#NULL!	1	0	0	58	1	1	1	1	0	0	#NULL!	0	3	0	0	1	136	133	0	1	3	#NULL!	185	0	90
164	1	58	0	1	1	0	0	1	0	0	0	0	0	#NULL!	1	0	0	60	0	1	1	1	0	0	#NULL!	0	2	0	1	1	140	140	0	0	0	#NULL!	43	1	90
165	1	72	0	0	0	0	0	0	0	0	0	0	0	#NULL!	0	0	0	55	1	1	1	1	0	0	#NULL!	0	5	0	0	2	137	135	0	0	2	#NULL!	81	0	85
166	1	80	0	1	0	0	0	0	1	0	0	0	0	#NULL!	1	1	0	35	1	1	2	1	0	0	#NULL!	0	2	1	0	2	131	128	1	1	3	0.61	#NULL!	1	#NULL!
167	0	70	1	1	0	0	0	1	0	0	1	0	0	#NULL!	1	0	1	50	1	1	2	0	0	0	#NULL!	0	3	0	0	2	139	135	0	0	4	#NULL!	3082	0	88
168	0	36	0	0	0	0	0	0	0	0	0	0	0	#NULL!	0	0	1	58	1	1	0	0	0	0	#NULL!	0	1	0	0	1	137	137	0	0	0	#NULL!	#NULL!	0	85
169	0	62	0	1	1	0	0	0	0	0	0	0	0	#NULL!	1	0	1	55	1	1	3	0	1	0	#NULL!	0	14	0	0	1	134	131	1	1	3	#NULL!	2192	1	79
170	0	73	0	1	0	0	0	0	1	0	0	0	0	#NULL!	0	0	1	35	1	1	3	0	1	0	#NULL!	0	5	1	0	2	137	135	0	0	2	2.92	#NULL!	1	90
171	1	46	1	1	1	0	0	0	0	1	1	0	0	#NULL!	0	0	1	64	1	1	1	0	0	0	#NULL!	0	2	0	0	1	138	138	0	0	0	0.03	#NULL!	0	90
172	1	54	1	1	0	0	0	0	0	0	0	0	0	#NULL!	0	0	1	58	1	1	2	0	0	0	#NULL!	0	2	0	0	1	135	130	0	1	5	#NULL!	2378	0	90
173	0	78	0	1	0	0	0	0	0	0	0	0	0	#NULL!	0	0	1	54	1	1	1	1	0	0	#NULL!	0	4	0	0	2	136	136	0	0	0	1.98	#NULL!	0	54
174	0	56	0	1	0	0	0	0	0	0	1	0	0	#NULL!	0	0	1	60	1	1	3	1	0	0	#NULL!	0	3	0	0	1	142	137	0	0	5	1.56	#NULL!	0	66
175	0	69	0	1	0	0	0	0	0	0	0	0	0	#NULL!	0	0	1	60	1	1	1	1	0	0	#NULL!	0	2	0	0	2	136	134	0	1	2	#NULL!	42	0	84
176	0	49	1	1	0	0	0	0	0	0	0	0	0	#NULL!	0	0	1	60	1	1	1	1	0	0	#NULL!	0	2	0	0	1	139	136	0	0	3	#NULL!	95	0	90
177	0	77	0	0	0	0	0	0	1	0	0	0	0	#NULL!	0	0	1	55	1	1	1	1	0	0	#NULL!	0	2	0	0	2	140	137	0	0	3	#NULL!	48	1	89
178	0	69	0	1	0	0	0	0	0	0	0	0	0	#NULL!	0	0	1	60	1	1	1	1	0	0	#NULL!	0	2	0	0	2	136	134	0	1	2	#NULL!	42	0	82
179	0	64	0	1	0	0	0	0	1	0	0	0	0	#NULL!	0	0	1	64	1	1	2	1	0	0	#NULL!	0	2	0	0	1	134	134	1	1	0	#NULL!	0	0	90
180	0	73	0	1	0	0	0	0	0	0	0	0	0	#NULL!	0	0	1	63	1	1	1	1	0	0	#NULL!	0	2	0	0	2	135	135	0	0	0	#NULL!	#NULL!	0	89
181	0	60	0	1	1	0	0	0	0	0	0	0	0	#NULL!	0	0	1	50	1	1	1	1	0	0	#NULL!	0	3	0	0	1	137	134	0	1	3	2.59	#NULL!	0	79
182	0	62	0	1	1	0	0	0	0	0	0	0	0	#NULL!	0	0	1	53	1	1	1	1	0	0	#NULL!	0	2	0	0	1	136	129	0	1	7	4.51	#NULL!	1	87
183	0	66	0	1	1	1	0	0	1	0	0	0	0	#NULL!	1	1	1	55	1	1	2	1	0	0	#NULL!	0	1	0	0	2	137	133	0	1	4	#NULL!	1983	1	90
184	0	86	0	1	0	0	0	0	0	0	0	0	1	#NULL!	0	0	1	20	1	1	1	1	0	1	17	1	17	1	0	2	142	132	0	1	10	36.72	#NULL!	1	#NULL!
185	0	62	0	1	0	0	0	0	0	0	1	0	0	#NULL!	0	0	1	45	1	1	2	1	0	1	0	1	3	1	0	1	131	131	1	1	0	#NULL!	429	0	86
186	0	47	0	0	0	0	0	0	1	0	0	0	0	#NULL!	0	0	1	40	1	1	2	1	0	0	#NULL!	0	3	1	0	1	140	133	0	1	7	#NULL!	139	0	90
188	0	59	1	0	0	0	0	0	0	0	0	0	0	#NULL!	0	0	1	40	0	1	1	1	0	0	#NULL!	0	3	1	0	1	129	126	1	1	3	#NULL!	2645	0	90
189	0	59	1	1	1	0	0	0	0	0	0	0	0	#NULL!	0	0	1	43	1	1	1	1	0	0	#NULL!	0	16	1	0	1	131	130	1	1	1	#NULL!	#NULL!	1	79
190	0	55	0	0	0	0	0	0	0	0	0	0	0	#NULL!	0	0	1	44	1	1	1	1	0	0	#NULL!	0	4	1	0	1	138	133	0	1	5	16.64	#NULL!	1	74
191	0	70	0	0	0	0	0	0	1	1	0	0	0	#NULL!	1	0	1	45	0	1	2	1	0	0	#NULL!	0	17	1	0	2	135	135	0	0	0	#NULL!	4069	1	38
192	0	41	1	0	0	0	0	0	0	0	0	0	0	#NULL!	0	0	1	41	1	1	1	1	0	0	#NULL!	0	2	1	0	1	129	129	1	1	0	10.71	#NULL!	0	90
193	0	52	1	0	0	0	0	0	0	0	0	0	0	#NULL!	0	0	1	48	1	1	1	1	0	0	#NULL!	0	3	1	0	1	143	136	0	0	7	4.88	#NULL!	0	90
194	0	57	1	1	1	0	0	0	0	1	1	0	0	#NULL!	0	0	1	41	1	1	1	1	0	0	#NULL!	0	6	1	1	1	141	131	0	1	10	#NULL!	#NULL!	1	68
195	0	45	0	1	1	0	0	0	0	0	0	0	0	#NULL!	1	1	1	40	1	1	1	1	0	0	#NULL!	0	3	1	0	1	139	134	0	1	5	6.95	#NULL!	1	90
196	0	47	0	0	0	0	0	0	1	0	0	0	0	#NULL!	0	0	1	40	0	1	2	1	0	0	#NULL!	1	3	1	0	1	132	132	1	1	0	#NULL!	9801	0	90
197	0	66	1	0	1	0	0	0	0	1	0	0	0	#NULL!	1	1	1	21	1	1	2	1	0	0	#NULL!	0	6	1	1	2	127	119	1	1	8	#NULL!	#NULL!	1	24
198	0	53	0	1	0	1	0	0	1	0	0	0	0	#NULL!	0	1	1	#NULL!	1	1	2	1	0	0	#NULL!	0	1	999	0	1	140	137	0	0	3	#NULL!	185	1	69
199	1	83	0	1	0	0	0	0	0	0	0	0	0	#NULL!	0	0	1	57	1	1	3	1	0	0	#NULL!	0	6	0	0	2	136	126	0	1	10	2.74	#NULL!	1	#NULL!
200	1	54	0	0	1	0	0	0	0	0	0	0	1	4	0	0	1	58	1	1	1	1	0	0	#NULL!	0	18	0	0	1	135	130	0	1	5	1.09	#NULL!	1	12
201	1	47	1	1	0	0	0	0	0	0	0	0	0	#NULL!	1	0	1	55	1	1	1	1	0	0	#NULL!	0	3	0	0	1	138	134	0	1	4	5.67	#NULL!	1	77
202	1	72	1	1	1	0	0	0	1	0	0	0	0	#NULL!	1	0	1	56	1	1	1	1	0	0	#NULL!	0	2	0	0	2	130	125	1	1	5	1.57	#NULL!	0	87
203	1	86	0	1	0	0	0	0	0	0	0	0	0	#NULL!	0	1	1	50	1	1	2	1	0	0	#NULL!	0	11	0	0	2	150	136	0	0	14	4.47	#NULL!	1	#NULL!
204	1	76	1	1	0	0	0	0	0	0	0	0	0	#NULL!	0	1	1	57	1	1	2	1	0	0	#NULL!	0	3	0	0	2	140	138	0	0	2	6.98	#NULL!	1	68
205	1	57	1	1	0	0	0	0	0	0	0	0	0	#NULL!	1	0	1	63	1	1	1	1	0	0	#NULL!	0	2	0	0	1	136	130	0	1	6	#NULL!	218	1	53
206	1	33	1	0	0	0	0	0	0	0	0	0	0	#NULL!	0	0	1	53	1	1	2	1	0	0	#NULL!	0	2	0	0	1	134	134	1	1	0	#NULL!	944	0	90
207	1	72	1	1	1	0	0	0	1	0	0	0	0	#NULL!	0	0	1	56	1	1	1	1	0	0	#NULL!	0	2	0	0	2	129	125	1	1	4	1.57	#NULL!	0	90
208	1	62	0	0	0	0	0	0	0	0	0	0	0	#NULL!	0	0	1	35	0	1	1	1	0	0	#NULL!	0	5	1	0	1	143	135	0	0	8	#NULL!	659	1	89
209	1	41	1	1	0	0	0	1	0	0	1	0	0	#NULL!	0	0	1	17	1	1	2	1	0	0	#NULL!	0	1	1	0	1	139	139	0	0	0	#NULL!	668	1	79
210	1	67	1	1	0	0	0	0	0	0	0	0	0	#NULL!	0	0	1	35	1	1	1	1	0	0	#NULL!	0	9	1	0	2	136	127	0	1	9	#NULL!	449	1	63
211	1	68	0	1	1	0	0	0	0	0	0	0	0	#NULL!	1	1	1	#NULL!	1	1	1	1	0	0	#NULL!	0	5	999	0	2	141	135	0	0	6	#NULL!	#NULL!	1	43
212	0	69	0	0	1	0	0	0	0	0	1	0	0	#NULL!	0	0	0	46	1	1	3	0	0	0	#NULL!	0	10	1	2	2	139	132	0	1	7	0.23	#NULL!	1	86
213	0	47	1	1	0	0	0	0	0	0	0	0	0	#NULL!	0	0	0	20	0	1	0	0	0	0	#NULL!	0	5	1	2	1	126	126	1	1	0	0.12	#NULL!	1	40
214	0	50	0	1	1	0	0	0	0	0	0	0	0	#NULL!	0	0	0	30	1	1	3	0	0	0	#NULL!	0	1	1	2	1	134	133	1	1	1	#NULL!	85	1	69
215	0	51	1	1	0	0	0	0	0	1	1	0	0	#NULL!	0	0	0	40	1	1	2	0	0	0	#NULL!	0	1	1	2	1	138	135	0	0	3	#NULL!	1668	1	56
216	0	60	1	1	1	0	0	0	0	0	0	0	0	#NULL!	0	0	0	43	1	1	0	0	0	0	#NULL!	0	0	1	2	1	134	134	1	1	0	#NULL!	62	1	90
217	0	51	1	0	0	0	0	0	1	0	0	0	0	#NULL!	0	0	0	43	0	1	3	0	1	0	#NULL!	0	10	1	2	1	131	126	1	1	5	#NULL!	#NULL!	1	90
218	0	85	0	1	1	0	0	0	1	0	1	1	1	3	0	0	0	49	1	1	3	0	0	0	#NULL!	0	7	1	2	2	140	133	0	1	7	#NULL!	1012	0	#NULL!
219	1	83	0	1	1	0	0	0	0	0	0	0	1	#NULL!	0	1	0	64	0	1	1	0	0	0	#NULL!	0	3	0	2	2	138	138	0	0	0	0.14	#NULL!	1	#NULL!
220	1	61	0	1	0	0	0	0	1	0	0	0	0	#NULL!	1	1	0	52	1	1	2	0	0	0	#NULL!	0	3	0	2	1	135	134	0	1	1	0.64	#NULL!	1	53
221	1	78	0	1	1	0	0	1	1	0	0	0	0	#NULL!	0	1	0	45	1	1	3	0	0	0	#NULL!	0	13	1	2	2	140	129	0	1	11	0.37	#NULL!	1	50
222	1	75	0	1	1	0	0	0	0	1	1	1	1	3	1	0	0	30	0	1	3	0	1	0	#NULL!	0	8	1	2	2	139	139	0	0	0	1.01	#NULL!	1	20
223	1	72	0	1	0	0	0	0	0	0	1	1	0	#NULL!	1	1	0	22	1	1	1	0	0	0	#NULL!	0	8	1	2	2	137	131	0	1	6	#NULL!	3690	1	44
224	1	72	1	1	0	0	0	0	0	0	0	0	0	#NULL!	1	0	0	45	0	1	0	0	0	0	#NULL!	0	3	1	2	2	137	132	0	1	5	#NULL!	247	0	84
225	1	60	0	1	0	0	0	0	1	0	0	0	0	#NULL!	0	0	0	44	0	1	0	0	0	0	#NULL!	0	6	1	2	1	133	130	1	1	3	#NULL!	59	0	90
226	0	49	0	1	1	0	0	0	0	0	1	0	0	#NULL!	1	0	0	66	0	1	1	1	0	0	#NULL!	0	2	0	2	1	135	130	0	1	5	0.02	#NULL!	1	1.08
227	0	79	0	1	0	0	0	0	0	0	1	1	0	#NULL!	0	0	0	28	1	1	3	1	0	0	#NULL!	0	8	1	2	2	135	124	0	1	11	0.01	#NULL!	1	37
228	0	60	0	1	1	0	0	1	1	0	1	0	0	#NULL!	1	1	0	45	0	1	2	1	0	0	#NULL!	0	17	1	2	1	139	125	0	1	14	#NULL!	501	0	54
229	0	63	1	1	0	0	0	0	0	0	0	0	0	#NULL!	0	0	0	47	1	1	1	1	0	0	#NULL!	0	3	1	2	1	136	132	0	1	4	#NULL!	2375	0	90
230	0	76	0	1	1	0	0	0	0	0	0	0	0	#NULL!	1	0	0	48	1	1	1	1	0	0	#NULL!	0	3	1	2	2	138	135	0	0	3	#NULL!	718	0	79
231	0	74	0	1	1	0	0	0	0	0	0	0	0	#NULL!	1	0	0	38	1	1	2	1	0	0	#NULL!	0	8	1	2	2	129	128	1	1	1	#NULL!	4827	1	83
232	0	63	0	1	0	0	0	0	0	0	0	0	0	#NULL!	1	0	0	46	1	1	1	1	0	0	#NULL!	0	2	1	2	1	137	133	0	1	4	#NULL!	2382	0	90
233	0	61	0	1	0	0	0	1	1	0	0	0	0	#NULL!	0	1	0	47	0	1	1	1	0	0	#NULL!	0	18	1	2	1	139	125	0	1	14	#NULL!	491	0	90
234	0	62	0	1	0	0	0	0	1	1	1	0	0	#NULL!	0	0	0	25	1	1	2	1	0	0	#NULL!	0	5	1	2	1	139	133	0	1	6	18.21	#NULL!	1	54
235	1	73	0	1	0	0	0	0	0	0	0	0	0	#NULL!	0	1	0	50	1	1	1	1	0	0	#NULL!	0	5	0	2	2	135	129	0	1	6	0.79	#NULL!	1	88
236	1	69	0	1	1	0	0	0	0	0	0	0	1	5	0	0	0	43	0	1	1	1	0	0	#NULL!	0	3	1	2	2	141	137	0	0	4	#NULL!	69	1	10
237	1	72	0	1	0	0	0	0	0	1	1	0	1	3	1	0	0	44	0	1	1	1	0	0	#NULL!	1	2	1	2	2	137	131	0	1	6	#NULL!	380	0	#NULL!
238	0	77	0	1	1	0	0	0	0	0	0	1	0	#NULL!	1	0	1	28	1	1	0	0	0	1	0	1	13	1	2	2	141	134	0	1	7	2.33	#NULL!	1	31
239	1	71	1	1	1	0	0	0	0	1	0	0	0	#NULL!	0	0	1	40	0	1	3	0	0	0	#NULL!	0	26	1	2	2	150	147	0	0	3	0.93	#NULL!	1	64
240	0	57	0	1	1	0	0	1	0	0	1	1	1	2	0	0	1	58	1	1	3	1	0	0	#NULL!	0	1	0	2	1	143	134	0	1	9	#NULL!	461	0	74
241	0	44	1	1	0	0	0	0	0	1	1	0	0	#NULL!	1	0	1	44	0	1	3	1	0	0	#NULL!	0	5	1	2	1	140	132	0	1	8	1.08	#NULL!	0	86
242	0	39	1	0	0	0	0	0	0	0	0	0	0	#NULL!	0	0	1	48	0	1	0	1	0	0	#NULL!	0	0	1	2	1	140	140	0	0	0	0.65	#NULL!	0	90
243	0	64	1	1	0	0	0	1	0	1	1	0	0	#NULL!	1	1	1	31	0	1	2	1	0	0	#NULL!	0	2	1	2	1	126	126	1	1	0	1.26	#NULL!	0	70
244	0	56	1	0	0	0	0	0	0	0	0	0	0	#NULL!	0	0	1	35	1	1	2	1	0	0	#NULL!	0	4	1	2	1	133	122	1	1	11	#NULL!	190	1	90
245	0	47	1	1	1	0	0	0	0	0	0	0	0	#NULL!	1	1	1	37	1	1	1	1	0	0	#NULL!	0	0	1	2	1	137	132	0	1	5	#NULL!	10000	1	90
246	1	68	0	1	1	1	0	0	0	0	1	0	0	#NULL!	1	0	1	46	1	1	1	1	0	1	14	1	14	1	2	2	147	125	0	1	22	#NULL!	5478	1	38
247	1	83	0	1	0	0	0	0	1	0	0	0	1	#NULL!	0	0	1	40	1	1	2	1	0	1	#NULL!	1	60	1	2	2	133	130	1	1	3	1.55	#NULL!	1	#NULL!
